# Supplementary material for: Metabotyping the Welsh population of badgers based on thoracic fluid
Source: Metabolomics. 2022 May 7;18(5):30. doi: 10.1007/s11306-022-01888-6 (PMC9079023; doi:10.1007/s11306-022-01888-6)
Supplement: Supplementary file 3 — Supplementary file3 (CSV 24 KB) [file 11306_2022_1888_MOESM3_ESM.csv]

SampleID	S1	E1 - see welsh bTB risk area for greater detail	P4 - frozen samples moved to MS lab	P6 - samples extracted and run through MS	Welsh bTB risk area	ToothWear	Sex	Lactating	BiteWound	VisibleLesion
0054-20	Meles Meles	Wales, UK	12/03/2021	18/03/2021	High risk east	0	M	0	0	0
0056-20	Meles Meles	Wales, UK	13/03/2021	19/03/2021	High risk east	0	M	0	0	0
0065-20	Meles Meles	Wales, UK	14/03/2021	20/03/2021	High risk east	0.25	M	0	0	0
0068-20	Meles Meles	Wales, UK	15/03/2021	21/03/2021	High risk east	0.25	M	0	0	0
0089-20	Meles Meles	Wales, UK	16/03/2021	22/03/2021	High risk east	0.5	M	0	0	1
0181-20	Meles Meles	Wales, UK	17/03/2021	23/03/2021	High risk east	0.75	M	0	0	0
0186-20	Meles Meles	Wales, UK	18/03/2021	24/03/2021	High risk east	0.5	M	0	0	0
0195-20	Meles Meles	Wales, UK	19/03/2021	25/03/2021	High risk east	0.5	M	0	0	0
0310-20	Meles Meles	Wales, UK	20/03/2021	26/03/2021	High risk east	0.5	M	0	0	0
0311-20	Meles Meles	Wales, UK	21/03/2021	27/03/2021	High risk east	1	M	0	0	0
0312-20	Meles Meles	Wales, UK	22/03/2021	28/03/2021	High risk east	0.5	M	0	0	0
0363-20	Meles Meles	Wales, UK	23/03/2021	29/03/2021	High risk east	0.25	M	0	0	0
0364-20	Meles Meles	Wales, UK	24/03/2021	30/03/2021	High risk east	0.5	M	0	0	0
0369-20	Meles Meles	Wales, UK	25/03/2021	31/03/2021	High risk east	0.5	M	0	0	0
0390-20	Meles Meles	Wales, UK	26/03/2021	01/04/2021	High risk east	0.75	M	0	0	0
0397-20	Meles Meles	Wales, UK	27/03/2021	02/04/2021	High risk east	0.75	M	0	0	0
0442-20	Meles Meles	Wales, UK	28/03/2021	03/04/2021	High risk east	0.75	M	0	0	0
0462-20	Meles Meles	Wales, UK	29/03/2021	04/04/2021	High risk east	0.25	M	0	0	0
0498-20	Meles Meles	Wales, UK	30/03/2021	05/04/2021	High risk east	0	M	0	0	0
0680-20	Meles Meles	Wales, UK	31/03/2021	06/04/2021	High risk east	0.5	M	0	1	0
0690-20	Meles Meles	Wales, UK	01/04/2021	07/04/2021	High risk east	0.25	M	0	1	0
0833-19	Meles Meles	Wales, UK	02/04/2021	08/04/2021	High risk east	1	F	1	0	0
0864-19	Meles Meles	Wales, UK	03/04/2021	09/04/2021	High risk east	0.75	F	0	0	0
0895-19	Meles Meles	Wales, UK	04/04/2021	10/04/2021	High risk east	0.5	F	1	0	0
0909-19	Meles Meles	Wales, UK	05/04/2021	11/04/2021	High risk east	0.25	F	1	0	1
0912-19	Meles Meles	Wales, UK	06/04/2021	12/04/2021	High risk east	0.5	F	0	0	0
0917-19	Meles Meles	Wales, UK	07/04/2021	13/04/2021	High risk east	0.25	F	0	0	0
0920-19	Meles Meles	Wales, UK	08/04/2021	14/04/2021	High risk east	0.5	F	0	0	0
0955-19	Meles Meles	Wales, UK	09/04/2021	15/04/2021	High risk east	0.25	F	1	0	1
0959-19	Meles Meles	Wales, UK	10/04/2021	16/04/2021	High risk east	0.5	F	1	0	0
1043-19	Meles Meles	Wales, UK	11/04/2021	17/04/2021	High risk east	0	F	1	0	1
1058-19	Meles Meles	Wales, UK	12/04/2021	18/04/2021	High risk east	0.25	F	1	0	0
1086-19	Meles Meles	Wales, UK	13/04/2021	19/04/2021	High risk east	0.25	F	0	0	0
1094-19	Meles Meles	Wales, UK	14/04/2021	20/04/2021	High risk east	0.5	F	1	0	0
1117-19	Meles Meles	Wales, UK	15/04/2021	21/04/2021	High risk east	0.5	F	1	0	0
1121-19	Meles Meles	Wales, UK	16/04/2021	22/04/2021	High risk east	0.25	F	1	0	0
1145-19	Meles Meles	Wales, UK	17/04/2021	23/04/2021	High risk east	0.5	F	1	0	0
1155-19	Meles Meles	Wales, UK	18/04/2021	24/04/2021	High risk east	0.75	F	1	0	0
1183-19	Meles Meles	Wales, UK	19/04/2021	25/04/2021	High risk east	0.75	F	1	0	0
1205-19	Meles Meles	Wales, UK	20/04/2021	26/04/2021	High risk east	0.25	F	0	1	0
1216-19	Meles Meles	Wales, UK	21/04/2021	27/04/2021	High risk east	0.75	F	1	0	0
1221-19	Meles Meles	Wales, UK	22/04/2021	28/04/2021	High risk east	0.75	F	1	0	0
1222-19	Meles Meles	Wales, UK	23/04/2021	29/04/2021	High risk east	0.75	F	1	0	0
1223-19	Meles Meles	Wales, UK	24/04/2021	30/04/2021	High risk east	0.5	F	1	0	0
1225-19	Meles Meles	Wales, UK	25/04/2021	01/05/2021	High risk east	1	F	1	0	0
1251-19	Meles Meles	Wales, UK	26/04/2021	02/05/2021	High risk east	0.25	F	1	0	0
1252-19	Meles Meles	Wales, UK	27/04/2021	03/05/2021	High risk east	0.5	F	0	0	0
1303-19	Meles Meles	Wales, UK	28/04/2021	04/05/2021	High risk east	0.25	F	0	0	0
1325-19	Meles Meles	Wales, UK	29/04/2021	05/05/2021	High risk east	0.75	F	1	0	0
1352-19	Meles Meles	Wales, UK	30/04/2021	06/05/2021	High risk east	0.75	F	1	0	0
1373-19	Meles Meles	Wales, UK	01/05/2021	07/05/2021	High risk east	0.75	F	1	0	0
1385-19	Meles Meles	Wales, UK	02/05/2021	08/05/2021	High risk east	0.75	F	1	0	0
1428-19	Meles Meles	Wales, UK	03/05/2021	09/05/2021	High risk east	0.75	M	0	1	0
0096-20	Meles Meles	Wales, UK	04/05/2021	10/05/2021	High risk west	0.5	M	0	0	0
0133-20	Meles Meles	Wales, UK	05/05/2021	11/05/2021	High risk west	0.25	M	0	0	0
0140-20	Meles Meles	Wales, UK	06/05/2021	12/05/2021	High risk west	0.5	M	0	0	0
0142-20	Meles Meles	Wales, UK	07/05/2021	13/05/2021	High risk west	1	M	0	0	0
0149-20	Meles Meles	Wales, UK	08/05/2021	14/05/2021	High risk west	0.25	M	0	0	0
0163-20	Meles Meles	Wales, UK	09/05/2021	15/05/2021	High risk west	0.5	M	0	0	0
0184-20	Meles Meles	Wales, UK	10/05/2021	16/05/2021	High risk west	0.5	M	0	0	0
0190-20	Meles Meles	Wales, UK	11/05/2021	17/05/2021	High risk west	0.25	M	0	0	0
0234-20	Meles Meles	Wales, UK	12/05/2021	18/05/2021	High risk west	0.25	M	0	0	0
0246-20	Meles Meles	Wales, UK	13/05/2021	19/05/2021	High risk west	0.25	M	0	1	0
0254-20	Meles Meles	Wales, UK	14/05/2021	20/05/2021	High risk west	1	M	0	0	0
0258-20	Meles Meles	Wales, UK	15/05/2021	21/05/2021	High risk west	0.75	M	0	0	0
0274-20	Meles Meles	Wales, UK	16/05/2021	22/05/2021	High risk west	0.25	M	0	0	0
0301-20	Meles Meles	Wales, UK	17/05/2021	23/05/2021	High risk west	0.5	M	0	0	0
0372-20	Meles Meles	Wales, UK	18/05/2021	24/05/2021	High risk west	0.5	M	0	0	1
0373-20	Meles Meles	Wales, UK	19/05/2021	25/05/2021	High risk west	0.75	M	0	0	0
0380-20	Meles Meles	Wales, UK	20/05/2021	26/05/2021	High risk west	0.75	M	0	0	0
0386-20	Meles Meles	Wales, UK	21/05/2021	27/05/2021	High risk west	0.25	M	0	0	0
0389-20	Meles Meles	Wales, UK	22/05/2021	28/05/2021	High risk west	0	M	0	0	0
0452-20	Meles Meles	Wales, UK	23/05/2021	29/05/2021	High risk west	0.5	M	0	0	0
0461-20	Meles Meles	Wales, UK	24/05/2021	30/05/2021	High risk west	0.25	M	0	0	0
0481-20	Meles Meles	Wales, UK	25/05/2021	31/05/2021	High risk west	0.5	M	0	0	0
0537-20	Meles Meles	Wales, UK	26/05/2021	01/06/2021	High risk west	1	M	0	0	0
0549-20	Meles Meles	Wales, UK	27/05/2021	02/06/2021	High risk west	0.75	M	0	0	0
0553-20	Meles Meles	Wales, UK	28/05/2021	03/06/2021	High risk west	1	M	0	0	0
0564-20	Meles Meles	Wales, UK	29/05/2021	04/06/2021	High risk west	0.5	M	0	0	0
0579-20	Meles Meles	Wales, UK	30/05/2021	05/06/2021	High risk west	0.5	M	0	0	0
0599-20	Meles Meles	Wales, UK	31/05/2021	06/06/2021	High risk west	0.75	M	0	0	0
0632-20	Meles Meles	Wales, UK	01/06/2021	07/06/2021	High risk west	0.5	M	0	0	1
0644-20	Meles Meles	Wales, UK	02/06/2021	08/06/2021	High risk west	0.75	M	0	0	0
0691-20	Meles Meles	Wales, UK	03/06/2021	09/06/2021	High risk west	0.5	M	0	0	0
0863-19	Meles Meles	Wales, UK	04/06/2021	10/06/2021	High risk west	0.25	F	1	0	0
0880-19	Meles Meles	Wales, UK	05/06/2021	11/06/2021	High risk west	1	F	1	1	0
0881-19	Meles Meles	Wales, UK	06/06/2021	12/06/2021	High risk west	0.5	F	1	0	0
0888-19	Meles Meles	Wales, UK	07/06/2021	13/06/2021	High risk west	0.5	F	1	0	0
0896-19	Meles Meles	Wales, UK	08/06/2021	14/06/2021	High risk west	0.25	F	1	0	0
0899-19	Meles Meles	Wales, UK	09/06/2021	15/06/2021	High risk west	0.75	F	1	0	0
0900-19	Meles Meles	Wales, UK	10/06/2021	16/06/2021	High risk west	0.5	F	1	0	0
0924-19	Meles Meles	Wales, UK	11/06/2021	17/06/2021	High risk west	0	F	1	0	0
0931-19	Meles Meles	Wales, UK	12/06/2021	18/06/2021	High risk west	0.5	F	1	0	0
0953-19	Meles Meles	Wales, UK	13/06/2021	19/06/2021	High risk west	0.25	F	1	0	0
0984-19	Meles Meles	Wales, UK	14/06/2021	20/06/2021	High risk west	0.25	F	1	0	0
0995-19	Meles Meles	Wales, UK	15/06/2021	21/06/2021	High risk west	0.75	F	0	0	0
1033-19	Meles Meles	Wales, UK	16/06/2021	22/06/2021	High risk west	0.75	F	1	0	0
1036-19	Meles Meles	Wales, UK	17/06/2021	23/06/2021	High risk west	0.75	F	1	0	0
1045-19	Meles Meles	Wales, UK	18/06/2021	24/06/2021	High risk west	0.25	F	1	0	0
1073-19	Meles Meles	Wales, UK	19/06/2021	25/06/2021	High risk west	0.75	F	1	0	0
1100-19	Meles Meles	Wales, UK	20/06/2021	26/06/2021	High risk west	0	F	1	0	0
1101-19	Meles Meles	Wales, UK	21/06/2021	27/06/2021	High risk west	0.5	F	1	0	0
1102-19	Meles Meles	Wales, UK	22/06/2021	28/06/2021	High risk west	0.75	F	1	0	0
1111-19	Meles Meles	Wales, UK	23/06/2021	29/06/2021	High risk west	0	F	0	0	0
1140-19	Meles Meles	Wales, UK	24/06/2021	30/06/2021	High risk west	0.25	F	1	0	0
1152-19	Meles Meles	Wales, UK	25/06/2021	01/07/2021	High risk west	0.5	F	1	0	0
1166-19	Meles Meles	Wales, UK	26/06/2021	02/07/2021	High risk west	0.25	F	1	1	0
1217-19	Meles Meles	Wales, UK	27/06/2021	03/07/2021	High risk west	1	F	1	0	0
1235-19	Meles Meles	Wales, UK	28/06/2021	04/07/2021	High risk west	0.75	F	1	1	0
1236-19	Meles Meles	Wales, UK	29/06/2021	05/07/2021	High risk west	0.5	F	1	1	0
1254-19	Meles Meles	Wales, UK	30/06/2021	06/07/2021	High risk west	0	F	0	0	0
1262-19	Meles Meles	Wales, UK	01/07/2021	07/07/2021	High risk west	0.5	F	1	0	0
1285-19	Meles Meles	Wales, UK	02/07/2021	08/07/2021	High risk west	0.5	F	1	0	0
1295-19	Meles Meles	Wales, UK	03/07/2021	09/07/2021	High risk west	0.5	F	1	0	1
1305-19	Meles Meles	Wales, UK	04/07/2021	10/07/2021	High risk west	0.75	F	0	0	0
1330-19	Meles Meles	Wales, UK	05/07/2021	11/07/2021	High risk west	0.75	F	0	0	0
1332-19	Meles Meles	Wales, UK	06/07/2021	12/07/2021	High risk west	0.25	F	1	0	0
1333-19	Meles Meles	Wales, UK	07/07/2021	13/07/2021	High risk west	0.25	F	1	0	0
1355-19	Meles Meles	Wales, UK	08/07/2021	14/07/2021	High risk west	0.75	F	1	0	0
1359-19	Meles Meles	Wales, UK	09/07/2021	15/07/2021	High risk west	0.75	F	1	0	0
1360-19	Meles Meles	Wales, UK	10/07/2021	16/07/2021	High risk west	0.5	F	1	0	0
1377-19	Meles Meles	Wales, UK	11/07/2021	17/07/2021	High risk west	0.75	F	1	0	0
1378-19	Meles Meles	Wales, UK	12/07/2021	18/07/2021	High risk west	0.5	F	1	0	0
1403-19	Meles Meles	Wales, UK	13/07/2021	19/07/2021	High risk west	0.25	F	1	0	0
1405-19	Meles Meles	Wales, UK	14/07/2021	20/07/2021	High risk west	0.25	F	1	0	0
1415-19	Meles Meles	Wales, UK	15/07/2021	21/07/2021	High risk west	0.75	M	0	0	0
0017-20	Meles Meles	Wales, UK	16/07/2021	22/07/2021	Intermediate area north	0.5	M	0	0	0
0061-20	Meles Meles	Wales, UK	17/07/2021	23/07/2021	Intermediate area north	0.5	M	0	0	0
0090-20	Meles Meles	Wales, UK	18/07/2021	24/07/2021	Intermediate area north	0.75	M	0	0	0
0100-20	Meles Meles	Wales, UK	19/07/2021	25/07/2021	Intermediate area north	0.5	M	0	0	0
0103-20	Meles Meles	Wales, UK	20/07/2021	26/07/2021	Intermediate area north	0.75	M	0	0	0
0143-20	Meles Meles	Wales, UK	21/07/2021	27/07/2021	Intermediate area north	0.5	M	0	0	0
0170-20	Meles Meles	Wales, UK	22/07/2021	28/07/2021	Intermediate area north	0.75	M	0	0	0
0176-20	Meles Meles	Wales, UK	23/07/2021	29/07/2021	Intermediate area north	0.75	M	0	0	0
0205-20	Meles Meles	Wales, UK	24/07/2021	30/07/2021	Intermediate area north	0.75	M	0	0	0
0237-20	Meles Meles	Wales, UK	25/07/2021	31/07/2021	Intermediate area north	0.25	M	0	0	1
0283-20	Meles Meles	Wales, UK	26/07/2021	01/08/2021	Intermediate area north	0.5	M	0	1	1
0381-20	Meles Meles	Wales, UK	27/07/2021	02/08/2021	Intermediate area north	1	M	0	0	0
0443-20	Meles Meles	Wales, UK	28/07/2021	03/08/2021	Intermediate area north	0.5	M	0	1	0
0454-20	Meles Meles	Wales, UK	29/07/2021	04/08/2021	Intermediate area north	0.25	M	0	1	1
0473-20	Meles Meles	Wales, UK	30/07/2021	05/08/2021	Intermediate area north	0.75	M	0	0	0
0513-20	Meles Meles	Wales, UK	31/07/2021	06/08/2021	Intermediate area north	1	M	0	0	0
0551-20	Meles Meles	Wales, UK	01/08/2021	07/08/2021	Intermediate area north	0.5	M	0	0	0
0574-20	Meles Meles	Wales, UK	02/08/2021	08/08/2021	Intermediate area north	0.5	M	0	0	0
0624-20	Meles Meles	Wales, UK	03/08/2021	09/08/2021	Intermediate area north	0.75	M	0	0	0
0665-20	Meles Meles	Wales, UK	04/08/2021	10/08/2021	Intermediate area north	0.75	M	0	0	0
0676-20	Meles Meles	Wales, UK	05/08/2021	11/08/2021	Intermediate area north	0.75	M	0	0	0
0834-19	Meles Meles	Wales, UK	06/08/2021	12/08/2021	Intermediate area north	0.5	F	1	0	0
0835-19	Meles Meles	Wales, UK	07/08/2021	13/08/2021	Intermediate area north	0.5	F	1	0	0
0837-19	Meles Meles	Wales, UK	08/08/2021	14/08/2021	Intermediate area north	0.75	F	1	0	0
0871-19	Meles Meles	Wales, UK	09/08/2021	15/08/2021	Intermediate area north	0.25	F	1	0	0
0964-19	Meles Meles	Wales, UK	10/08/2021	16/08/2021	Intermediate area north	0.25	F	1	0	0
1039-19	Meles Meles	Wales, UK	11/08/2021	17/08/2021	Intermediate area north	0.75	F	1	0	0
1105-19	Meles Meles	Wales, UK	12/08/2021	18/08/2021	Intermediate area north	0.25	F	1	1	0
1112-19	Meles Meles	Wales, UK	13/08/2021	19/08/2021	Intermediate area north	0.5	F	1	0	0
1264-19	Meles Meles	Wales, UK	14/08/2021	20/08/2021	Intermediate area north	0.25	F	1	0	0
1291-19	Meles Meles	Wales, UK	15/08/2021	21/08/2021	Intermediate area north	0.75	F	1	0	0
1293-19	Meles Meles	Wales, UK	16/08/2021	22/08/2021	Intermediate area north	0	F	1	0	0
1323-19	Meles Meles	Wales, UK	17/08/2021	23/08/2021	Intermediate area north	0.5	F	1	0	0
1339-19	Meles Meles	Wales, UK	18/08/2021	24/08/2021	Intermediate area north	0.5	F	1	0	0
1376-19	Meles Meles	Wales, UK	19/08/2021	25/08/2021	Intermediate area north	0.75	F	1	0	0
1411-19	Meles Meles	Wales, UK	20/08/2021	26/08/2021	Intermediate area north	1	M	0	1	0
1417-19	Meles Meles	Wales, UK	21/08/2021	27/08/2021	Intermediate area north	0.75	M	0	0	0
1419-19	Meles Meles	Wales, UK	22/08/2021	28/08/2021	Intermediate area north	0.5	M	0	0	0
0013-20	Meles Meles	Wales, UK	23/08/2021	29/08/2021	Intermediate area mid	0.25	M	0	0	0
0021-20	Meles Meles	Wales, UK	24/08/2021	30/08/2021	Intermediate area mid	0.75	M	0	0	0
0022-00	Meles Meles	Wales, UK	25/08/2021	31/08/2021	Intermediate area mid	0.25	M	0	0	0
0038-20	Meles Meles	Wales, UK	26/08/2021	01/09/2021	Intermediate area mid	0.25	M	0	1	1
0039-20	Meles Meles	Wales, UK	27/08/2021	02/09/2021	Intermediate area mid	0.5	M	0	0	0
0046-20	Meles Meles	Wales, UK	28/08/2021	03/09/2021	Intermediate area mid	0.25	M	0	0	0
0058-20	Meles Meles	Wales, UK	29/08/2021	04/09/2021	Intermediate area mid	0	M	0	0	0
0067-20	Meles Meles	Wales, UK	30/08/2021	05/09/2021	Intermediate area mid	0.5	M	0	0	0
0104-20	Meles Meles	Wales, UK	31/08/2021	06/09/2021	Intermediate area mid	0.5	M	0	0	0
0107-20	Meles Meles	Wales, UK	01/09/2021	07/09/2021	Intermediate area mid	0.25	M	0	0	0
0109-20	Meles Meles	Wales, UK	02/09/2021	08/09/2021	Intermediate area mid	0.25	M	0	0	0
0126-20	Meles Meles	Wales, UK	03/09/2021	09/09/2021	Intermediate area mid	0.75	M	0	0	0
0127-20	Meles Meles	Wales, UK	04/09/2021	10/09/2021	Intermediate area mid	0.5	M	0	0	0
0137-20	Meles Meles	Wales, UK	05/09/2021	11/09/2021	Intermediate area mid	1	M	0	0	0
0167-20	Meles Meles	Wales, UK	06/09/2021	12/09/2021	Intermediate area mid	0.5	M	0	0	0
0168-20	Meles Meles	Wales, UK	07/09/2021	13/09/2021	Intermediate area mid	0.75	M	0	0	0
0169-20	Meles Meles	Wales, UK	08/09/2021	14/09/2021	Intermediate area mid	0.5	M	0	0	0
0201-20	Meles Meles	Wales, UK	09/09/2021	15/09/2021	Intermediate area mid	0.5	M	0	0	0
0229-20	Meles Meles	Wales, UK	10/09/2021	16/09/2021	Intermediate area mid	0.25	M	0	0	0
0238-20	Meles Meles	Wales, UK	11/09/2021	17/09/2021	Intermediate area mid	1	M	0	0	0
0265-20	Meles Meles	Wales, UK	12/09/2021	18/09/2021	Intermediate area mid	0.5	M	0	0	0
0267-20	Meles Meles	Wales, UK	13/09/2021	19/09/2021	Intermediate area mid	0.25	M	0	0	0
0278-20	Meles Meles	Wales, UK	14/09/2021	20/09/2021	Intermediate area mid	0.5	M	0	0	0
0279-20	Meles Meles	Wales, UK	15/09/2021	21/09/2021	Intermediate area mid	0.75	M	0	0	0
0329-20	Meles Meles	Wales, UK	16/09/2021	22/09/2021	Intermediate area mid	0.25	M	0	0	1
0377-20	Meles Meles	Wales, UK	17/09/2021	23/09/2021	Intermediate area mid	0.25	M	0	0	0
0419-20	Meles Meles	Wales, UK	18/09/2021	24/09/2021	Intermediate area mid	0.5	M	0	0	0
0422-20	Meles Meles	Wales, UK	19/09/2021	25/09/2021	Intermediate area mid	0.25	M	0	0	0
0429-20	Meles Meles	Wales, UK	20/09/2021	26/09/2021	Intermediate area mid	0.5	M	0	0	0
0444-20	Meles Meles	Wales, UK	21/09/2021	27/09/2021	Intermediate area mid	0.5	M	0	0	0
0467-20	Meles Meles	Wales, UK	22/09/2021	28/09/2021	Intermediate area mid	0.25	M	0	0	0
0468-20	Meles Meles	Wales, UK	23/09/2021	29/09/2021	Intermediate area mid	0.75	M	0	0	0
0469-20	Meles Meles	Wales, UK	24/09/2021	30/09/2021	Intermediate area mid	0.75	M	0	0	0
0488-20	Meles Meles	Wales, UK	25/09/2021	01/10/2021	Intermediate area mid	0.5	M	0	0	0
0492-20	Meles Meles	Wales, UK	26/09/2021	02/10/2021	Intermediate area mid	0.5	M	0	0	0
0503-20	Meles Meles	Wales, UK	27/09/2021	03/10/2021	Intermediate area mid	0	M	0	0	0
0507-20	Meles Meles	Wales, UK	28/09/2021	04/10/2021	Intermediate area mid	0.5	M	0	0	0
0518-20	Meles Meles	Wales, UK	29/09/2021	05/10/2021	Intermediate area mid	0.25	M	0	0	0
0521-20	Meles Meles	Wales, UK	30/09/2021	06/10/2021	Intermediate area mid	0.25	M	0	0	0
0577-20	Meles Meles	Wales, UK	01/10/2021	07/10/2021	Intermediate area mid	0.5	M	0	0	0
0580-20	Meles Meles	Wales, UK	02/10/2021	08/10/2021	Intermediate area mid	0.5	M	0	0	0
0646-20	Meles Meles	Wales, UK	03/10/2021	09/10/2021	Intermediate area mid	0.5	M	0	0	0
0666-20	Meles Meles	Wales, UK	04/10/2021	10/10/2021	Intermediate area mid	0.75	M	0	0	1
0668-20	Meles Meles	Wales, UK	05/10/2021	11/10/2021	Intermediate area mid	0.5	M	0	0	0
0683-20	Meles Meles	Wales, UK	06/10/2021	12/10/2021	Intermediate area mid	0.75	M	0	0	0
0851-19	Meles Meles	Wales, UK	07/10/2021	13/10/2021	Intermediate area mid	0.5	F	1	0	0
0865-19	Meles Meles	Wales, UK	08/10/2021	14/10/2021	Intermediate area mid	0.5	F	1	0	0
0870-19	Meles Meles	Wales, UK	09/10/2021	15/10/2021	Intermediate area mid	0.5	F	0	0	0
0879-19	Meles Meles	Wales, UK	10/10/2021	16/10/2021	Intermediate area mid	0.25	F	0	0	0
0887-19	Meles Meles	Wales, UK	11/10/2021	17/10/2021	Intermediate area mid	0.25	F	0	0	0
0905-19	Meles Meles	Wales, UK	12/10/2021	18/10/2021	Intermediate area mid	0.25	F	1	0	0
0921-19	Meles Meles	Wales, UK	13/10/2021	19/10/2021	Intermediate area mid	0.25	F	1	0	0
0983-19	Meles Meles	Wales, UK	14/10/2021	20/10/2021	Intermediate area mid	0	F	0	0	0
0990-19	Meles Meles	Wales, UK	15/10/2021	21/10/2021	Intermediate area mid	0.25	F	1	0	0
0999-19	Meles Meles	Wales, UK	16/10/2021	22/10/2021	Intermediate area mid	0	F	1	0	0
1004-19	Meles Meles	Wales, UK	17/10/2021	23/10/2021	Intermediate area mid	0.75	F	1	0	0
1023-19	Meles Meles	Wales, UK	18/10/2021	24/10/2021	Intermediate area mid	0	F	1	0	0
1056-19	Meles Meles	Wales, UK	19/10/2021	25/10/2021	Intermediate area mid	0.25	F	1	0	0
1113-19	Meles Meles	Wales, UK	20/10/2021	26/10/2021	Intermediate area mid	0.5	F	1	0	0
1119-19	Meles Meles	Wales, UK	21/10/2021	27/10/2021	Intermediate area mid	0	F	1	0	0
1135-19	Meles Meles	Wales, UK	22/10/2021	28/10/2021	Intermediate area mid	0.25	F	1	0	0
1178-19	Meles Meles	Wales, UK	23/10/2021	29/10/2021	Intermediate area mid	0.5	F	1	0	0
1233-19	Meles Meles	Wales, UK	24/10/2021	30/10/2021	Intermediate area mid	0.25	F	1	0	0
1239-19	Meles Meles	Wales, UK	25/10/2021	31/10/2021	Intermediate area mid	0.5	F	0	0	0
1267-19	Meles Meles	Wales, UK	26/10/2021	01/11/2021	Intermediate area mid	0.5	F	0	0	0
1283-19	Meles Meles	Wales, UK	27/10/2021	02/11/2021	Intermediate area mid	0.5	F	1	0	0
1297-19	Meles Meles	Wales, UK	28/10/2021	03/11/2021	Intermediate area mid	0.75	F	1	0	0
1310-19	Meles Meles	Wales, UK	29/10/2021	04/11/2021	Intermediate area mid	0.25	F	1	0	0
1313-19	Meles Meles	Wales, UK	30/10/2021	05/11/2021	Intermediate area mid	1	F	1	0	0
1328-19	Meles Meles	Wales, UK	31/10/2021	06/11/2021	Intermediate area mid	0.25	F	1	0	0
1331-19	Meles Meles	Wales, UK	01/11/2021	07/11/2021	Intermediate area mid	0.75	F	1	0	0
1343-19	Meles Meles	Wales, UK	02/11/2021	08/11/2021	Intermediate area mid	0	F	1	0	0
1354-19	Meles Meles	Wales, UK	03/11/2021	09/11/2021	Intermediate area mid	1	F	1	0	0
1370-19	Meles Meles	Wales, UK	04/11/2021	10/11/2021	Intermediate area mid	0.25	F	1	0	0
1375-19	Meles Meles	Wales, UK	05/11/2021	11/11/2021	Intermediate area mid	0.5	F	0	1	0
1384-19	Meles Meles	Wales, UK	06/11/2021	12/11/2021	Intermediate area mid	0	F	1	0	0
1394-19	Meles Meles	Wales, UK	07/11/2021	13/11/2021	Intermediate area mid	0.75	F	1	0	0
1421-19	Meles Meles	Wales, UK	08/11/2021	14/11/2021	Intermediate area mid	0.75	M	0	0	0
1463-19	Meles Meles	Wales, UK	09/11/2021	15/11/2021	Intermediate area mid	0	M	0	0	0
0050-20	Meles Meles	Wales, UK	10/11/2021	16/11/2021	Low risk area	0.25	M	0	0	0
0055-20	Meles Meles	Wales, UK	11/11/2021	17/11/2021	Low risk area	0.25	M	0	1	0
0085-20	Meles Meles	Wales, UK	12/11/2021	18/11/2021	Low risk area	0.75	M	0	0	0
0108-20	Meles Meles	Wales, UK	13/11/2021	19/11/2021	Low risk area	0.5	M	0	0	0
0132-20	Meles Meles	Wales, UK	14/11/2021	20/11/2021	Low risk area	0.5	M	0	0	0
0164-20	Meles Meles	Wales, UK	15/11/2021	21/11/2021	Low risk area	0.25	M	0	0	0
0180-20	Meles Meles	Wales, UK	16/11/2021	22/11/2021	Low risk area	0.25	M	0	0	0
0200-20	Meles Meles	Wales, UK	17/11/2021	23/11/2021	Low risk area	0.5	M	0	0	0
0207-20	Meles Meles	Wales, UK	18/11/2021	24/11/2021	Low risk area	0.25	M	0	0	0
0247-20	Meles Meles	Wales, UK	19/11/2021	25/11/2021	Low risk area	0.5	M	0	0	0
0284-20	Meles Meles	Wales, UK	20/11/2021	26/11/2021	Low risk area	0.75	M	0	0	0
0313-20	Meles Meles	Wales, UK	21/11/2021	27/11/2021	Low risk area	0.75	M	0	0	0
0334-20	Meles Meles	Wales, UK	22/11/2021	28/11/2021	Low risk area	0.75	M	0	0	0
0382-20	Meles Meles	Wales, UK	23/11/2021	29/11/2021	Low risk area	0.5	M	0	0	0
0407-20	Meles Meles	Wales, UK	24/11/2021	30/11/2021	Low risk area	0.5	M	0	1	0
0660-20	Meles Meles	Wales, UK	25/11/2021	01/12/2021	Low risk area	0.25	M	0	0	0
0829-19	Meles Meles	Wales, UK	26/11/2021	02/12/2021	Low risk area	1	F	1	0	0
0866-19	Meles Meles	Wales, UK	27/11/2021	03/12/2021	Low risk area	0.5	F	0	0	0
0884-19	Meles Meles	Wales, UK	28/11/2021	04/12/2021	Low risk area	0.25	F	1	0	0
0901-19	Meles Meles	Wales, UK	29/11/2021	05/12/2021	Low risk area	0.25	F	1	0	0
0911-19	Meles Meles	Wales, UK	30/11/2021	06/12/2021	Low risk area	0.25	F	1	0	1
0928-19	Meles Meles	Wales, UK	01/12/2021	07/12/2021	Low risk area	0	F	1	0	0
0943-19	Meles Meles	Wales, UK	02/12/2021	08/12/2021	Low risk area	0	F	0	1	1
0951-19	Meles Meles	Wales, UK	03/12/2021	09/12/2021	Low risk area	0.5	F	0	0	0
0965-19	Meles Meles	Wales, UK	04/12/2021	10/12/2021	Low risk area	0.75	F	1	0	0
1037-19	Meles Meles	Wales, UK	05/12/2021	11/12/2021	Low risk area	0.5	F	1	0	0
1122-19	Meles Meles	Wales, UK	06/12/2021	12/12/2021	Low risk area	1	F	1	0	0
1128-19	Meles Meles	Wales, UK	07/12/2021	13/12/2021	Low risk area	0.5	F	1	0	0
1136-19	Meles Meles	Wales, UK	08/12/2021	14/12/2021	Low risk area	0.5	F	1	0	0
1170-19	Meles Meles	Wales, UK	09/12/2021	15/12/2021	Low risk area	0	F	1	0	0
1184-19	Meles Meles	Wales, UK	10/12/2021	16/12/2021	Low risk area	0.5	F	1	0	0
1282-19	Meles Meles	Wales, UK	11/12/2021	17/12/2021	Low risk area	0.75	F	1	0	0
1314-19	Meles Meles	Wales, UK	12/12/2021	18/12/2021	Low risk area	0.5	F	1	0	0
1350-19	Meles Meles	Wales, UK	13/12/2021	19/12/2021	Low risk area	0.75	F	1	0	0
1383-19	Meles Meles	Wales, UK	14/12/2021	20/12/2021	Low risk area	0.75	F	1	0	0
1391-19	Meles Meles	Wales, UK	15/12/2021	21/12/2021	Low risk area	0.75	F	1	0	0
1418-19	Meles Meles	Wales, UK	16/12/2021	22/12/2021	Low risk area	0.5	M	0	0	0
1425-19	Meles Meles	Wales, UK	17/12/2021	23/12/2021	Low risk area	0.25	M	0	0	0
1431-19	Meles Meles	Wales, UK	18/12/2021	24/12/2021	Low risk area	0.25	M	0	0	0
1452-19	Meles Meles	Wales, UK	19/12/2021	25/12/2021	Low risk area	0.25	M	0	0	0
1454-19	Meles Meles	Wales, UK	20/12/2021	26/12/2021	Low risk area	0.5	M	0	0	0
1457-19	Meles Meles	Wales, UK	21/12/2021	27/12/2021	Low risk area	0.25	M	0	1	0
